# Supplementary material for: Characterization of international partnerships in global retinoblastoma care and research: A network analysis
Source: PLOS Glob Public Health. 2021 Dec 16;1(12):e0000125. doi: 10.1371/journal.pgph.0000125 (PMC10021644; doi:10.1371/journal.pgph.0000125)
Supplement: S8 File — The dataset used in this analysis. (XLSX) [file pgph.0000125.s008.xlsx]

## Sheet: Survey Data
General Information			Patient Referrals				Research				Patient Consultations				Twinning/ Capacity Building				Information Sharing				Tangible Resources								Joint Planning		Formal MoU		Other Reasons
Treatment Center that answered survey	Partner Treatment Center(s) Identified	Partner Organization(s) Identified	Were patient referrals sent?	If yes, what year did the collaboration begin?	Were patient referrals received?	If yes, what year did the collaboration begin?	Was research initiated by your center?	If yes, what year did the collaboration begin?	Was research initiated by their center?	If yes, what year did the collaboration begin?	Were patient consultations initiated by your center?	If yes, what year did the collaboration begin?	Were patient consultations initiated by their center?	If yes, what year did the collaboration begin?	Was twinning/ capacity building initiated by your center?	If yes, what year did the collaboration begin?	Was twinning/ capacity building initiated by their center?	If yes, what year did the collaboration begin?	Did your centre share information with their center?	If yes, what year did the collaboration begin?	Did their center share information with your center?	If yes, what year did the collaboration begin?	Did your centre share tangible resources?	If yes, what year did the collaboration begin?	If yes, was there a formal understanding/ MoU?	If yes, what year was the formal understanding/ MoU created?	Did their center share tangible resources?	If yes, what year did the collaboration begin?	If yes, was there a formal understanding/ MoU?	If yes, what year was the formal understanding/ MoU created?	Did your centers undertake joint planning?	If yes, what year did the collaboration begin?	Did your centers have formal understanding/MoU?	If yes, what year was the formal understanding/ MoU created?	Did your centers collaborate for any other reason?	If yes, what year did the collaboration begin?
(Study ID)	(Study ID)	(organization code)	(Yes-Y; No-N)	(YYYY)	(Yes-Y; No-N)	(YYYY)	(Yes-Y; No-N)	(YYYY)	(Yes-Y; No-N)	(YYYY)	(Yes-Y; No-N)	(YYYY)	(Yes-Y; No-N)	(YYYY)	(Yes-Y; No-N)	(YYYY)	(Yes-Y; No-N)	(YYYY)	(Yes-Y; No-N)	(YYYY)	(Yes-Y; No-N)	(YYYY)	(Yes-Y; No-N)	(YYYY)	(Yes-Y; No-N, Don't Know-DK)	(YYYY)	(Yes-Y; No-N)	(YYYY)	(Yes-Y; No-N, Don't Know-DK)	(YYYY)	(Yes-Y; No-N)	(YYYY)	(Yes-Y; No-N; Don't Know-DK)	(YYYY)	(Yes-Y; No-N)	(YYYY)
AU004	AU003		Y	2000	Y	2000													Y	2014
AU004	AU005		Y	2000	Y	2000																	Y	2014
AU004	AU001				Y	2013
AU005	AU003		Y	2000	Y	2000					Y	2000							Y	1995	Y	2014
AU005	AU004		Y	1995	Y	1995					Y	1995							Y	1995
AU005	UK002
BI001	US012										Y	2016									Y	2016											Y	2016	Y	2016
BI001	RW001		Y	2016																	Y	2016
BI001	KE006														Y	2016					Y	2016
BR002	ES001										Y	2011															Y	2012	N
CA003	CA006		Y	2000
CA003	CA009				Y	2000
CA003	CAN011				Y	2000
CA003	CAN012				Y	2000
CA004	CA006																																		Y	2014
CA004	USN033																				Y	?
CA004	US012
CA004	CH001
CA004	USN030
CA004		CAP002							Y	1996
CA006	IL001						Y	2016
CA006	KE010						Y	2008
CA006	KE006						Y	2008	Y	2008			Y	2006					Y	2008			Y	2008											Y	2016
CA006	CA008		Y	2014	Y	1985	Y	2009					Y	1985	Y	2013			Y	2013															Y	2014
CA006	CH001		Y	2015							Y	1985
CA006	IE001												Y	2000																					Y	2016
CA006	CA007				Y	1985																													Y	2014
CA006	CA010				Y	1985	Y	2005																											Y	2014
CA006	CA005				Y	1985	Y	2005																											Y	2014
CA006	CA009				Y	1985																													Y	2014
CA006	CA001				Y	1985	Y	2005			Y	1985																							Y	2014
CA006	CA003				Y	1985	Y	2005			Y	1985																							Y	2014
CA006	CAN013				Y	1985	Y	2005																											Y	2014
CA006	SG001						Y	2005
CA006	CL003						Y	2005
CA006	CA004				Y	1985	Y	2005																											Y	2014
CA006	US012										Y	1985
CA006	PH001										Y	2013					Y	2013					Y	2016
CA006	DK001								Y	2015			Y	2003
CA006	IN005						Y	2005					Y	2001
CA006	IN007												Y	2010
CA006	US002										Y	1985
CA006	CN001								Y	2010			Y	2006			Y	2016													Y	2016
CA006		USP004																			Y	?
CA006		CAP003											Y	2012
CA006		CAP004					Y	2004																			Y	2004	N
CA006		CAP005					Y	2008					Y	2008					Y	2008	Y	2008									Y	2008
CA006		PKP001											Y	2012					Y	2012
CA006		USP006																					Y	2016
CA006		USP007					Y	2013	Y	2016											Y	2013	Y	2016
CA006		KEP001					Y	2008	Y	2008
CA007	CA006		Y	2012							Y	2012	Y	2012					Y	2014	Y	2014
CA008	CA006		Y	1985	Y	2000			Y	2005							Y	2005																	Y	2014
CI001		CIP001							Y	2004									Y	2005							Y	2004	N				Y
CN001	CN004		Y	2015	Y	2015
CN001	CN008		Y	2015	Y	2015
CN001	CN009		Y	2011	Y	2011
CN001	CN010		Y	2009	Y	2009
CN001	CN011		Y	2011	Y	2011
CN001	CN012		Y	2015	Y	2015
CN001	CN013		Y	2010	Y	2010
CN001	CN014		Y	2009	Y	2009
CN001	CN016		Y	2010	Y	2010
CN001	CN024		Y	2013	Y	2013
CN001	CN021
CN001	CN022
CN001	CN023		Y	2012	Y	2012
CN001	CN025
CN001	CN026		Y	2015	Y	2015
CN001	CN028		Y	2012	Y	2012
CN001	CN029		Y	2016	Y	2016
CN004	CN001		Y	2015	Y	2015
CN008	CN001		Y	2014	Y	2014
CN008	CN021		Y	2014	Y	2014
CN009	CN001
CN009	CN017
CN010	CN001		Y	2015	Y	2015
CN010	CN021		Y	2011	Y	2011
CN011	CN001		Y	2011	Y	2011
CN012	CN001		Y	2015	Y	2015
CN013	CN001		Y	2012	Y	2012
CN014	CN001		Y	2009	Y	2009
CN016	CN001
CN016	CN022		Y	2013	Y	2013
CN021	CN001		Y	2009	Y	2009
CN021	CN017		Y	2014	Y	2014
CN021	CN025		Y	2009	Y	2009	Y	2009	Y	2009									Y	2013	Y	2013
CN022	CN001		Y	2014	Y	2014
CN023	CN001		Y	2012	Y	2012
CN024	CN017
CN024	CN025
CN025	CN001		Y	2014	Y	2014	Y	2014	Y	2014
CN025	CN017		Y	2014	Y	2014	Y	2014	Y	2014
CN026	CN001
CN026	CN017		Y	2009	Y	2009
CN028	CN001		Y	2012	Y	2012
CN029	CN001		Y	2016	Y	2016
CH001	DE001																																		Y	2013
CH001	CA006				Y	2015			Y	2015			Y	1985
CH001	US027				Y	2012	Y	2013	Y	2013																									Y	2013
CH001	AR001								Y	2016
CH001	FR001				Y	2012					Y	2015							Y	2015	Y	2008
CH001	CHN002																																		Y	2016
CH001	MAN005				Y	2014							Y	2014					Y	2014			Y	2014											Y	2004
CH001	IT003								Y	2002			Y	2002			Y	2002	Y	2002											Y	2002
CH001	DZN004				Y	2007							Y	2007			Y	2007	Y	2007													Y	2015
CH001		CHP001					Y	2006	Y	2006
CH001		CHP002					Y	2012															Y	2012
CH001		CHP003					Y	2008
CH001		CHP004																													Y	2016
CZ002	CZ001				Y	2015					Y	2014	Y	2014					Y	2014
DK001	NON002										Y	2014	Y	2014																					Y	2014
DK001	SE001										Y	2014	Y	2014																					Y	2014
EE001	CH001										Y	2013			Y	2015			Y	2015											Y	2015	Y	2015	Y	2015
EE001	LV001																														Y	2013
ES001	CZ001		Y	2016	Y	2016									Y	2016
ES001	CH001						Y	2016
ES001	NL001								Y	2016
ES001	AR001						Y	2012	Y	2012									Y	2012	Y	2012					Y	2012	Y	2012	Y	2012	Y	2012	Y	2012
ES001	CU001		Y	2014							Y	2014	Y	2014																					Y	2014
ES001	VEN002				Y	2014							Y	2014					Y	2014	Y	2014									Y	2014	Y	2014
FR001	MLN002
FR001	CI002
FR001	VNN003
FR001	SNN002
FR001	VN002
FR001	CDN004
GH002	GH001				Y	2016																									Y	2016
GH002		USP005																									Y	2009	Y		Y	2014
GH002		GHP001																									Y	2014	Y		Y	2014	Y
GM001	SN001		Y	2005							Y	2005							Y	2005
HK001	CA006		Y	2014					Y	2014									Y	2015
HK001	HKN002				Y	>10 years ago			Y	2012			Y	>10 years ago					Y	>10 years	Y	>10 years ago					Y	>10 years ago
HK001		HKP001	Y	2012															Y	2012	Y	2012
HN001	US024		Y	2016							Y	2000					Y	1990	Y	2000	Y	2000					Y	2005	Y				Y		Y	2000
HN001		HNP001													Y	2003			Y	2003							Y	2003	Y		Y	2003	Y
HN001		HNP002	Y	1995													Y	1990	Y	2000							Y	1995	Y		Y	2003	Y		Y	2006
HU002	DE001																																		Y	2010
HU002	CH001		Y	2013							Y	2013																							Y	2014
HU002		HUP001																																	Y	2010
IR002		IRP001	Y	2002
JO001	US024										Y	2005
KE001	KEN013				Y	2014															Y	2014
KE005	KE001
IL001		ILP001																																	Y	2006
IN002		CAP001													Y	2015			Y	2015	Y	2015	Y	2015			Y	2015			Y	2015	Y	2015	Y	2015
IN004		INP001																																	Y	2001
IN005	INN009		Y	2014							Y	2014	Y	2014
IN006	INN014		Y	2012	Y	2012	Y	2012	Y	2012			Y	2013	Y	2014	Y	2014	Y		Y	2014	Y	2014	DK		Y	2014			Y	2014
IN006	INN015		Y	2011	Y	2011	Y	2010	Y	2010			Y	2014	Y	2014	Y	2014	Y		Y	2014	Y	2014	DK		Y	2014			Y	2014
IN006	INN016		Y	2012	Y	2012	Y	2014	Y	2014			Y	2012	Y	2013	Y	2013	Y		Y	2012	Y	2014	DK		Y	2012			Y	2012
IN006	INN017		Y	2015	Y	2015	Y	2015	Y	2015			Y	2015	Y	2015	Y	2016	Y		Y	2015	Y	2016	Y		Y	2016			Y	2016	Y
IN006	INN018		Y	2015	Y	2015	Y	2015					Y	2014	Y	2015	Y	2015	Y		Y	2015	Y	2015	Y		Y	2015			Y	2015	Y
IN010	INN013		Y	2011							Y	2011
IN010	INN014		Y	2011							Y	2011
MX002	MXN005		Y	2010																	Y	2011													Y	2010
MX002	MXN006		Y	1997	Y	1997					Y	2005																							Y	1997
MX002	MXN007								Y	2011											Y	2011	Y	2012
NG002	IN002		Y	2007							Y	2007
NG002	NG005												Y	2013
NG002	NG006												Y	2012
NG002	NGN007												Y	2007
NG002		NGP001													Y	2009			Y	2009			Y	2009
NG002		NGP002													Y	2009			Y	2009			Y	2009											Y	2009
NG002		NGP003			Y	2009																	Y	2009
UK001	ZW001																														Y	2013	Y	2013	Y	2013
UK001	ID002				Y	2015							Y	2015																	Y	2015	N		Y	2015
UK001	PK008												Y	2012																					Y	2012
US004		USP004							Y	2001
US004	US027		Y	2016
US004	US024		Y	2001
US004	US012		Y	2001
US005	USN031		Y	1995							Y	1995	Y	1995
US005	USN032				Y	1989							Y	1989									Y	1989
US005		USP003							Y	1998									Y	1998							Y	1998	Y	1998
US014	USN030		Y	2014							Y	2014	Y	2014
US014	US027		Y	2000	Y	2000
US014		USP001																																	Y	2013
US014		USP002																																	Y	2009
ZW001	UK001		Y	2012							Y	2012					Y	2012
ZW001	ZA002		Y	2012							Y	2012
ZW001	ZA001		Y	2012							Y	2012
ZW001		ZWP001																									Y	2012
ZW001		ZWP002																									Y	2012

## Sheet: Nodes
Treatment Center Answering Survey	Were partners identified?	Geographical Location
(Username)	(Yes-Y; No-N)													Geographical Location Dropdown
AU004	Y	East Asia and Pacific												East Asia and Pacific
AU005	Y	East Asia and Pacific												Europe and Central Asia
BI001	Y	Sub-Saharan Africa												Latin America and Carribean
BR002	Y	Latin America and Carribean												Middle East and North Africa
CA003	Y	North America												North America
CA004	Y	North America												South Asia
CA006	Y	North America												Sub-Saharan Africa
CA007	Y	North America
CA008	Y	North America
CH001	Y	Europe and Central Asia
CI001	Y	Sub-Saharan Africa
CN001	Y	East Asia and Pacific
CN004	Y	East Asia and Pacific
CN008	Y	East Asia and Pacific
CN009	Y	East Asia and Pacific
CN010	Y	East Asia and Pacific
CN011	Y	East Asia and Pacific
CN012	Y	East Asia and Pacific
CN013	Y	East Asia and Pacific
CN014	Y	East Asia and Pacific
CN016	Y	East Asia and Pacific
CN021	Y	East Asia and Pacific
CN022	Y	East Asia and Pacific
CN023	Y	East Asia and Pacific
CN024	Y	East Asia and Pacific
CN025	Y	East Asia and Pacific
CN026	Y	East Asia and Pacific
CN028	Y	East Asia and Pacific
CN029	Y	East Asia and Pacific
CZ002	Y	Europe and Central Asia
DK001	Y	Europe and Central Asia
EE001	Y	Europe and Central Asia
ES001	Y	Europe and Central Asia
FR001	Y	Europe and Central Asia
GH002	Y	Sub-Saharan Africa
GM001	Y	Sub-Saharan Africa
HK001	Y	East Asia and Pacific
HN001	Y	Latin America and Carribean
HU002	Y	Europe and Central Asia
IL001	Y	Middle East and North Africa
IN002	Y	South Asia
IN004	Y	South Asia
IN005	Y	South Asia
IN006	Y	South Asia
IN010	Y	South Asia
IR002	Y	Middle East and North Africa
JO001	Y	Middle East and North Africa
KE001	Y	Sub-Saharan Africa
KE005	Y	Sub-Saharan Africa
MX002	Y	Latin America and Carribean
NG002	Y	Sub-Saharan Africa
UK001	Y	Europe and Central Asia
US004	Y	North America
US005	Y	North America
US014	Y	North America
ZW001	Y	Sub-Saharan Africa

## Sheet: Nodes-Alters Characteristics
Node and Alter Characteristics
Code	"Tx" or "O"	Region	High - H; Middle - M; Low - L income country	Node (Y=Yes, N=No)	On www.1rbw.org at time of survey
AU004	TX	East Asia and Pacific	H	Y	Y
AU005	TX	East Asia and Pacific	H	Y	Y
BI001	TX	Sub-Saharan Africa	L	Y	Y
BR002	TX	Latin America and Carribean	M	Y	Y
CA003	TX	North America	H	Y	Y
CA004	TX	North America	H	Y	Y
CA006	TX	North America	H	Y	Y
CA007	TX	North America	H	Y	Y			QUICK CHECK - NODES ONLY	#		QUICK CHECK - ALTERS ONLY	#	TX	O	TX-IRBW	TX-NEW
CA008	TX	North America	H	Y	Y			East Asia and Pacific	21		East Asia and Pacific	12	11	1	9	2
CH001	TX	Europe and Central Asia	H	Y	Y			Europe and Central Asia	8		Europe and Central Asia	19	14	5	12	2
CI001	TX	Sub-Saharan Africa	M	Y	Y			Latin America and Carribean	3		Latin America and Carribean	11	9	2	5	4
CN001	TX	East Asia and Pacific	M	Y	Y			Middle East and North Africa	3		Middle East and North Africa	7	5	2	3	2
CN004	TX	East Asia and Pacific	M	Y	Y			North America	8		North America	27	15	12	8	7
CN008	TX	East Asia and Pacific	M	Y	Y			South Asia	5		South Asia	12	10	2	3	7
CN009	TX	East Asia and Pacific	M	Y	Y			Sub-Saharan Africa	8		Sub-Saharan Africa	24	16	8	10	6
CN010	TX	East Asia and Pacific	M	Y	Y			TOTAL	56		TOTAL	112	80	32	50	30
CN011	TX	East Asia and Pacific	M	Y	Y
CN012	TX	East Asia and Pacific	M	Y	Y
CN013	TX	East Asia and Pacific	M	Y	Y			QUICK CHECK - ALL	#
CN014	TX	East Asia and Pacific	M	Y	Y			NODES	56
CN016	TX	East Asia and Pacific	M	Y	Y			UNIQUE ALTERS	112
CN021	TX	East Asia and Pacific	M	Y	Y			UNIQUE O ALTERS	32
CN022	TX	East Asia and Pacific	M	Y	Y			UNIQUE TX ALTERS	80
CN023	TX	East Asia and Pacific	M	Y	Y			TOTAL	168
CN024	TX	East Asia and Pacific	M	Y	Y
CN025	TX	East Asia and Pacific	M	Y	Y			TOTAL # TX	136
CN026	TX	East Asia and Pacific	M	Y	Y			TOTAL # O	32
CN028	TX	East Asia and Pacific	M	Y	Y			TOTAL	168
CN029	TX	East Asia and Pacific	M	Y	Y
CZ002	TX	Europe and Central Asia	H	Y	Y
DK001	TX	Europe and Central Asia	M	Y	Y
EE001	TX	Europe and Central Asia	H	Y	Y
ES001	TX	Europe and Central Asia	H	Y	Y
FR001	TX	Europe and Central Asia	H	Y	Y
GH002	TX	Sub-Saharan Africa	M	Y	Y
GM001	TX	Sub-Saharan Africa	L	Y	Y
HK001	TX	East Asia and Pacific	H	Y	Y
HN001	TX	Latin America and Carribean	M	Y	Y
HU002	TX	Europe and Central Asia	H	Y	Y
IL001	TX	Middle East and North Africa	H	Y	Y
IN002	TX	South Asia	M	Y	Y
IN004	TX	South Asia	M	Y	Y
IN005	TX	South Asia	M	Y	Y
IN006	TX	South Asia	M	Y	Y
IN010	TX	South Asia	M	Y	Y
IR002	TX	Middle East and North Africa	M	Y	Y
JO001	TX	Middle East and North Africa	M	Y	Y
KE001	TX	Sub-Saharan Africa	M	Y	Y
KE005	TX	Sub-Saharan Africa	M	Y	Y
MX002	TX	Latin America and Carribean	M	Y	Y
NG002	TX	Sub-Saharan Africa	M	Y	Y
UK001	TX	Europe and Central Asia	H	Y	Y
US004	TX	North America	H	Y	Y
US005	TX	North America	H	Y	Y
US014	TX	North America	H	Y	Y
ZW001	TX	Sub-Saharan Africa	L	Y	Y
AR001	TX	Latin America and Carribean	M	N	Y
AU001	TX	East Asia and Pacific	H	N	Y
AU003	TX	East Asia and Pacific	H	N	Y
CA001	TX	North America	H	N	Y
CA005	TX	North America	H	N	Y
CA009	TX	North America	H	N	Y
CA010	TX	North America	H	N	Y
CAN011	TX	North America	H	N	N
CAN012	TX	North America	H	N	N
CAN013	TX	North America	H	N	N
CDN004	TX	Sub-Saharan Africa	L	N	N
CHN002	TX	Europe and Central Asia	H	N	N
CL003	TX	Latin America and Carribean	H	N	Y
CN017	TX	East Asia and Pacific	M	N	Y
CR001	TX	Latin America and Carribean	M	N	Y
CU001	TX	Latin America and Carribean	M	N	Y
CZ001	TX	Europe and Central Asia	H	N	Y
DE001	TX	Europe and Central Asia	H	N	Y
DZN004	TX	Middle East and North Africa	M	N	N
EG002	TX	Middle East and North Africa	M	N	Y
ES002	TX	Europe and Central Asia	H	N	Y
GH001	TX	Sub-Saharan Africa	M	N	Y
HKN002	TX	East Asia and Pacific	H	N	N
ID002	TX	East Asia and Pacific	M	N	Y
IE001	TX	Europe and Central Asia	H	N	Y
IL003	TX	Middle East and North Africa	H	N	Y
IN007	TX	South Asia	M	N	Y
INN013	TX	South Asia	M	N	N
INN014	TX	South Asia	M	N	N
INN015	TX	South Asia	M	N	N
INN016	TX	South Asia	M	N	N
INN017	TX	South Asia	M	N	N
INN018	TX	South Asia	M	N	N
INN009	TX	South Asia	M	N	N
IR001	TX	Middle East and North Africa	M	N	Y
IT003	TX	Europe and Central Asia	H	N	Y
KE006	TX	Sub-Saharan Africa	M	N	Y
KE010	TX	Sub-Saharan Africa	M	N	Y
KEN013	TX	Sub-Saharan Africa	M	N	N
KR003	TX	East Asia and Pacific	H	N	Y
LV001	TX	Europe and Central Asia	H	N	Y
MAN005	TX	Middle East and North Africa	M	N	N
MLN002	TX	Sub-Saharan Africa	L	N	N
MX003	TX	Latin America and Carribean	M	N	Y
MXN005	TX	Latin America and Carribean	M	N	N
MXN006	TX	Latin America and Carribean	M	N	N
MXN007	TX	Latin America and Carribean	M	N	N
NG003	TX	Sub-Saharan Africa	M	N	Y
NG005	TX	Sub-Saharan Africa	M	N	Y
NG006	TX	Sub-Saharan Africa	M	N	N
NGN007	TX	Sub-Saharan Africa	M	N	N
NL001	TX	Europe and Central Asia	H	N	Y
NON002	TX	Europe and Central Asia	H	N	N
PH001	TX	East Asia and Pacific	M	N	Y
PK002	TX	South Asia	M	N	Y
PK008	TX	South Asia	M	N	Y
PT002	TX	Europe and Central Asia	H	N	Y
RS001	TX	Europe and Central Asia	M	N	Y
RW001	TX	Sub-Saharan Africa	L	N	Y
SE001	TX	Europe and Central Asia	H	N	Y
SG001	TX	East Asia and Pacific	H	N	Y
SN001	TX	Sub-Saharan Africa	L	N	Y
SNN002	TX	Sub-Saharan Africa	L	N	N
UA001	TX	Europe and Central Asia	M	N	Y
UG002	TX	Sub-Saharan Africa	L	N	Y
UK002	TX	Europe and Central Asia	H	N	Y
US002	TX	North America	H	N	Y
US012	TX	North America	H	N	Y
US024	TX	North America	H	N	Y
US027	TX	North America	H	N	Y
USN030	TX	North America	H	N	N
USN031	TX	North America	H	N	N
USN032	TX	North America	H	N	N
USN033	TX	North America	H	N	N
VEN002	TX	Latin America and Carribean	M	N	N
VN001	TX	East Asia and Pacific	M	N	Y
VN002	TX	East Asia and Pacific	M	N	Y
VNN003	TX	East Asia and Pacific	M	N	N
ZA001	TX	Sub-Saharan Africa	M	N	Y
ZA002	TX	Sub-Saharan Africa	M	N	Y
CAP001	O	North America	H	N	NA
CAP002	O	North America	H	N	NA
CAP003	O	North America	H	N	NA
CAP004	O	North America	H	N	NA
CAP005	O	North America	H	N	NA
CHP001	O	Europe and Central Asia	H	N	NA
CHP002	O	Europe and Central Asia	H	N	NA
CHP003	O	Europe and Central Asia	H	N	NA
CHP004	O	Europe and Central Asia	H	N	NA
CIP001	O	Sub-Saharan Africa	M	N	NA
GHP001	O	Sub-Saharan Africa	M	N	NA
HKP001	O	East Asia and Pacific	H	N	NA
HNP001	O	Latin America and Carribean	M	N	NA
HNP002	O	Latin America and Carribean	M	N	NA
HUP001	O	Europe and Central Asia	H	N	NA
ILP001	O	Middle East and North Africa	H	N	NA
INP001	O	South Asia	M	N	NA
IRP001	O	Middle East and North Africa	M	N	NA
KEP001	O	Sub-Saharan Africa	M	N	NA
NGP001	O	Sub-Saharan Africa	M	N	NA
NGP002	O	Sub-Saharan Africa	M	N	NA
NGP003	O	Sub-Saharan Africa	M	N	NA
PKP001	O	South Asia	M	N	NA
USP001	O	North America	H	N	NA
USP002	O	North America	H	N	NA
USP003	O	North America	H	N	NA
USP004	O	North America	H	N	NA
USP005	O	North America	H	N	NA
USP006	O	North America	H	N	NA
USP007	O	North America	H	N	NA
ZWP001	O	Sub-Saharan Africa	L	N	NA
ZWP002	O	Sub-Saharan Africa	L	N	NA

## Sheet: Summary Partnership Identified
		SUMMARY OF ALL PARTNERSHIPS
			Treatment Center identified by survey
L-M-H income	GEOGRAPHICAL REGION OF NODE	Treatment Center that answered survey (NODE)	AR001	AU001	AU003	AU004	AU005	CA001	CA003	CA004	CA005	CA006	CA007	CA008	CA009	CA010	CAN011	CAN012	CAN013	CDN004	CH001	CHN002	CI001	CL003	CN001	CN004	CN008	CN009	CN010	CN011	CN012	CN013	CN014	CN016	CN017	CN021	CN022	CN023	CN024	CN025	CN026	CN028	CN029	CU001	CZ001	DE001	DK001	DZN004	ES001
H	East Asia and Pacific	AU004		X	X		X
H	East Asia and Pacific	AU005			X	X
L	Sub-Saharan Africa	BI001
M	Latin America and Carribean	BR002																																															X
H	North America	CA003										X			X		X	X
H	North America	CA004																			X
H	North America	CA006						X	X	X	X		X	X	X	X			X		X			X	X																						X
H	North America	CA007										X
H	North America	CA008										X
H	Europe and Central Asia	CH001	X									X										X																								X		X
M	Sub-Saharan Africa	CI001
M	East Asia and Pacific	CN001																								X	X	X	X	X	X	X	X	X		X	X	X	X	X	X	X	X
M	East Asia and Pacific	CN004																							X
M	East Asia and Pacific	CN008																							X											X
M	East Asia and Pacific	CN009																							X										X
M	East Asia and Pacific	CN010																							X											X
M	East Asia and Pacific	CN011																							X
M	East Asia and Pacific	CN012																							X
M	East Asia and Pacific	CN013																							X
M	East Asia and Pacific	CN014																							X
M	East Asia and Pacific	CN016																							X												X
M	East Asia and Pacific	CN021																							X										X					X
M	East Asia and Pacific	CN022																							X
M	East Asia and Pacific	CN023																							X
M	East Asia and Pacific	CN024																																	X					X
M	East Asia and Pacific	CN025																							X										X
M	East Asia and Pacific	CN026																							X										X
M	East Asia and Pacific	CN028																							X
M	East Asia and Pacific	CN029																							X
H	Europe and Central Asia	CZ002																																											X
M	Europe and Central Asia	DK001
H	Europe and Central Asia	EE001																			X
H	Europe and Central Asia	ES001	X																		X																							X	X
H	Europe and Central Asia	FR001																		X			X
M	Sub-Saharan Africa	GH002
L	Sub-Saharan Africa	GM001
H	East Asia and Pacific	HK001										X
M	Latin America and Carribean	HN001
H	Europe and Central Asia	HU002																			X																									X
H	Middle East and North Africa	IL001
M	South Asia	IN002
M	South Asia	IN004
M	South Asia	IN005
M	South Asia	IN006
M	South Asia	IN010
M	Middle East and North Africa	IR002
M	Middle East and North Africa	JO001
M	Sub-Saharan Africa	KE001
M	Sub-Saharan Africa	KE005
M	Latin America and Carribean	MX002
M	Sub-Saharan Africa	NG002
H	Europe and Central Asia	UK001
H	North America	US004
H	North America	US005
H	North America	US014
L	Sub-Saharan Africa	ZW001
		TOTAL PER ALTER	2	1	2	1	1	1	1	1	1	5	1	1	2	1	1	1	1	1	5	1	1	1	17	1	1	1	1	1	1	1	1	1	5	3	2	1	1	3	1	1	1	1	2	2	1	1	1
[truncated: 90 more columns]
